# Supplementary material for: Genetic Analysis of H5N1 High-Pathogenicity Avian Influenza Virus following a Mass Mortality Event in Wild Geese on the Solway Firth
Source: Pathogens. 2024 Jan 17;13(1):83. doi: 10.3390/pathogens13010083 (PMC10818813; doi:10.3390/pathogens13010083)
Supplement: Supplementary file 1 [file pathogens-13-00083-s001.zip]

Archive with 1 entries (1 files):
- pathogens-2768997-supplementary.pdf
